# Supplementary material for: SDF4 Is a Prognostic Factor for 28-Days Mortality in Patients With Sepsis via Negatively Regulating ER Stress
Source: Front Immunol. 2021 Jul 13;12:659193. doi: 10.3389/fimmu.2021.659193 (PMC8313857; doi:10.3389/fimmu.2021.659193)
Supplement: Supplementary file 5 [file Table_2.xlsx]

## Sheet: Sheet1
Category	Term	Count	%	PValue	Genes	List Total	Pop Hits	Pop Total	Fold Enrichment	Bonferroni	Benjamini	FDR
KEGG_PATHWAY	ptr03015:mRNA surveillance pathway	11	0.0102967	0.000946015	PPP2R1A, SYMPK, PPP1CA, PPP2R5D, PABPC4, ALYREF, CPSF6, RNPS1, CPSF4, WDR33, DAZAP1	231	93	6946	3.55658	0.187204	0.187204	1.19669
KEGG_PATHWAY	ptr03410:Base excision repair	7	0.00655247	0.00104483	MPG, MUTYH, APEX2, POLD1, POLD2, OGG1, NTHL1	231	36	6946	5.8468	0.204622	0.108161	1.32093
KEGG_PATHWAY	ptr04141:Protein processing in endoplasmic reticulum	14	0.0131049	0.00349804	TRAF2, NPLOC4, RNF185, UBQLN4, DNAJB12, UBE2J2, MOGS, STUB1, PREB, BAX, SEC13, DDOST, MBTPS1, SEC61A1	231	167	6946	2.52078	0.535788	0.225707	4.35945
KEGG_PATHWAY	ptr00510:N-Glycan biosynthesis	7	0.00655247	0.00524583	MGAT4B, ALG3, MOGS, DOLPP1, DDOST, ALG12, DOLK	231	49	6946	4.29561	0.683952	0.250212	6.4714
KEGG_PATHWAY	ptr03013:RNA transport	13	0.0121689	0.00804338	ELAC2, RPP21, ALYREF, PABPC4, NUP93, RNPS1, NUP85, EIF2B1, AAAS, NUP210, EIF3F, SEC13, GEMIN7	231	164	6946	2.38354	0.829432	0.255298	9.76258
KEGG_PATHWAY	ptr04210:Apoptosis	8	0.00748853	0.00811138	AKT1, TRAF2, BAX, TP53, IKBKB, MAP3K14, TRADD, AKT2	231	70	6946	3.43649	0.831974	0.224932	9.84123
KEGG_PATHWAY	ptr03018:RNA degradation	8	0.00748853	0.0108981	PAN2, PFKL, SKIV2L, EXOSC5, PABPC4, EDC4, LSM4, TOB2	231	74	6946	3.25073	0.909262	0.259161	13.0107
KEGG_PATHWAY	ptr05169:Epstein-Barr virus infection	10	0.00936067	0.0130112	AKT1, TRAF2, ITGAL, TP53, PSMD3, IKBKB, MAP3K14, PSMD8, TRADD, AKT2	231	114	6946	2.63765	0.943197	0.272895	15.3453
KEGG_PATHWAY	ptr03040:Spliceosome	10	0.00936067	0.0361613	SRSF4, DHX38, CCDC12, USP39, ALYREF, PQBP1, LSM4, SNRNP70, SF3B4, PRPF4	231	136	6946	2.21098	0.999686	0.553629	37.4057
KEGG_PATHWAY	ptr04150:mTOR signaling pathway	6	0.0056164	0.0421607	AKT1, ULK3, MLST8, IKBKB, RPTOR, AKT2	231	58	6946	3.11061	0.99992	0.575817	42.1849
KEGG_PATHWAY	ptr04120:Ubiquitin mediated proteolysis	10	0.00936067	0.0422995	ANAPC2, UBE2Z, PIAS4, RHOBTB2, KEAP1, SAE1, ANAPC7, UBE2J2, UBE2Q1, STUB1	231	140	6946	2.1478	0.999922	0.545596	42.2913
KEGG_PATHWAY	ptr04152:AMPK signaling pathway	9	0.0084246	0.0451208	AKT1, PPP2R1A, PFKL, CREB3, MLYCD, PPP2R5D, EEF2, RPTOR, AKT2	231	120	6946	2.25519	0.999959	0.540582	44.4169
KEGG_PATHWAY	ptr04071:Sphingolipid signaling pathway	9	0.0084246	0.0451208	AKT1, TRAF2, PPP2R1A, SPHK2, PPP2R5D, BAX, TP53, TRADD, AKT2	231	120	6946	2.25519	0.999959	0.540582	44.4169
KEGG_PATHWAY	ptr04668:TNF signaling pathway	8	0.00748853	0.0638741	AKT1, TRAF2, CREB3, PGAM5, IKBKB, MAP3K14, TRADD, AKT2	231	107	6946	2.24817	0.999999	0.643888	56.8113
KEGG_PATHWAY	ptr03440:Homologous recombination	4	0.00374427	0.0696214	POLD1, POLD2, MUS81, TOP3B	231	29	6946	4.14748	1	0.651316	60.0654
KEGG_PATHWAY	ptr04931:Insulin resistance	8	0.00748853	0.0718613	AKT1, SLC27A1, PPP1CA, CREB3, IKBKB, PYGB, AKT2, SLC27A4	231	110	6946	2.18686	1	0.639669	61.2712
KEGG_PATHWAY	ptr00310:Lysine degradation	5	0.00468033	0.0826587	DOT1L, DLST, EHMT1, SETD1A, EHMT2	231	50	6946	3.00693	1	0.670913	66.6273
